# Supplementary material for: Phosphorylation of the Synaptonemal Complex Protein Zip1 Regulates the Crossover/Noncrossover Decision during Yeast Meiosis
Source: PLoS Biol. 2015 Dec 18;13(12):e1002329. doi: 10.1371/journal.pbio.1002329 (PMC4684282; doi:10.1371/journal.pbio.1002329)
Supplement: S1 Data — (XLSX) [file pbio.1002329.s002.xlsx]

## Sheet: 1C 
Zip1 phosphopeptides and their L/H ratios from a dmc1∆ ndt80∆ SILAC experiment
Peptidea	L/H	amino acid
R.NHGYS[167.00]DDMEIGSPK.K	2.65	S82
R.NHGYS[167.00]DDMEIGSPK[136.11].K	2.65	S82
R.NHGYS[167.00]DDMEIGSPK[136.11].K	2.32	S82
R.NHGYS[167.00]DDMEIGSPK.K	2.29	S82
R.NHGYS[167.00]DDMEIGS[167.00]PK.K	2.21	S82
R.NHGYS[167.00]DDMEIGSPK.K	2.17	S82
R.NHGYS[167.00]DDMEIGSPK[136.11].K	2.17	S82
R.NHGYS[167.00]DDMEIGS[167.00]PK[136.11].K	1.93	S82
R.NHGYS[167.00]DDMEIGSPK.K	0.93	S82
R.NHGYS[167.00]DDMEIGSPK.K	0.32	S82
R.NHGYSDDMEIGS[167.00]PK.K	3.51	S89
K.NDVAAIENDT[181.01]DEDFEITEVR.E	4.37	T114
K.NDVAAIENDT[181.01]DEDFEITEVR[166.11].E	4.37	T114
K.NDVAAIENDT[181.01]DEDFEITEVR.E	3.76	T114
K.NDVAAIENDT[181.01]DEDFEITEVR.E	2.6	T114
K.NDVAAIENDT[181.01]DEDFEITEVR.E	2.58	T114
K.NDVAAIENDT[181.01]DEDFEITEVR.E	2.51	T114
K.NDVAAIENDT[181.01]DEDFEITEVR.E	2.47	T114
K.NDVAAIENDT[181.01]DEDFEITEVR[166.11].E	2.46	T114
K.NDVAAIENDT[181.01]DEDFEITEVR.E	2.46	T114
K.NDVAAIENDT[181.01]DEDFEITEVR[166.11].E	2.46	T114
K.NDVAAIENDT[181.01]DEDFEITEVR.E	2.46	T114
K.NDVAAIENDT[181.01]DEDFEITEVR[166.11].E	2.45	T114
K.NDVAAIENDT[181.01]DEDFEITEVR.E	2.44	T114
K.NDVAAIENDT[181.01]DEDFEITEVR.E	2.39	T114
K.NDVAAIENDT[181.01]DEDFEITEVR.E	2.38	T114
K.NDVAAIENDT[181.01]DEDFEITEVR.E	2.37	T114
K.NDVAAIENDT[181.01]DEDFEITEVR[166.11].E	2.37	T114
K.NDVAAIENDT[181.01]DEDFEITEVR.E	2.2	T114
K.NDVAAIENDT[181.01]DEDFEITEVR.E	1.49	T114
K.NDVAAIENDT[181.01]DEDFEITEVR[166.11].E	1.45	T114
K.NDVAAIENDT[181.01]DEDFEITEVR.E	1.05	T114
R.EVS[167.00]EGVAKET.K	2.3	S127
R.EVS[167.00]EGVAK.E	2.01	S127
R.EVS[167.00]EGVAK[136.11]ET.K	1.04	S127
K.ESHGDPNDS[167.00]ETTLK.D	2.4	S144
K.ESHGDPNDS[167.00]ETTLK[136.11].D	2.01	S144
K.S[167.00]C[160.03]LETLQER.I	1.66	S231
K.TS[167.00]IENLNK.T	2.01	S274
R.ELDDC[160.03]S[167.00]GQLSEEK.I	2.3	S314
R.ELDDC[160.03]S[167.00]GQLSEEK[136.11].I	2.29	S314
R.ELDDC[160.03]S[167.00]GQLSEEK[136.11].I	2.17	S314
R.ELDDC[160.03]S[167.00]GQLSEEK.I	1.74	S314
R.ELDDC[160.03]S[167.00]GQLSEEK.I	1.62	S314
R.ELDDC[160.03]S[167.00]GQLS[167.00]EEKIK.N	1.19	S314, S318
R.ELDDC[160.03]SGQLS[167.00]EEK.I	1.93	S318
R.ELDDC[160.03]SGQLS[167.00]EEK[136.11]IK[136.11].N	1.66	S318
K.S[167.00]IENFFSEDK.A	4.66	S341
K.S[167.00]IENFFSEDK[136.11].A	2.5	S341
K.S[167.00]IENFFSEDK.A	2.5	S341
K.S[167.00]IENFFSEDK[136.11].A	2.28	S341
K.S[167.00]IENFFSEDK[136.11].A	2.23	S341
R.S[167.00]TLSS[167.00]QKNQIISSLGTK.E	3.57	S511, S515
R.S[167.00]TLSS[167.00]QK[136.11]NQIISSLGTK[136.11].E	3.57	S511, S515
K.ETGVEES[167.00]LSDVK[136.11].T	1.78	S678
K.LELQDNLES[167.00]LEEVTK.N	1.15	S712
K.FNDEFDLSS[167.00]SSNDDLELTNPSPIQIKPV.R	4.16	S816
K.FNDEFDLSS[167.00]SSNDDLELTNPSPIQIKPVR.G	3.9	S816
K.FNDEFDLSS[167.00]SSNDDLELTNPSPIQIKPVR.G	3.78	S816
K.FNDEFDLSSS[167.00]SNDDLELTNPSPIQIK[136.11]PVR[166.11].G	3.88	S817
K.FNDEFDLSSS[167.00]SNDDLELTNPSPIQIK.P	3.32	S817
K.FNDEFDLSSS[167.00]SNDDLELTNPSPIQIKPVR.G	3.14	S817
K.FNDEFDLSSS[167.00]SNDDLELTNPSPIQIK[136.11]PVR[166.11].G	2.83	S817
K.FNDEFDLSSSS[167.00]NDDLELTNPSPIQIKPVR.G	3.21	S818
K.FNDEFDLSSSS[167.00]NDDLELTNPSPIQIKPVR.G	3.08	S818
K.FNDEFDLSSSS[167.00]NDDLELTNPSPIQIKPVR.G	2.87	S818
K.LLLVEDEDQS[167.00]LK.I	2.76	S865

## Sheet: 2A
	WT-tc45	WT-tc43		avg-tc43+45
Time pts	% age 2+3+4	% age 2+3+4		WT	MAX	MIN	Max Range	Min Range
0	0	0		0	0	0	0	0
2	0	0		0	0	0	0	0
3	0	0		0	0	0	0	0
4	0	0		0	0	0	0	0
5	25.4717	20.1439		22.8078	25.4717	20.1439	2.66391	2.66391
6	46.2687	62.1849		54.2268	62.1849	46.2687	7.95811	7.95811
7	64.539	68.0672		66.3031	68.0672	64.539	1.76411	1.76411
8	72.8682	83.0508		77.9595	83.0508	72.8682	5.09132	5.09132
10	77.0492	95.2381		86.1436	95.2381	77.0492	9.09446	9.09446
13	92.8571	94.4444		93.6508	94.4444	92.8571	0.793651	0.793651
	zip1D-tc45	zip1D-tc43		avg-tc43+45
	% age 2+3+4	% age 2+3+4		zip1-del	MAX	MIN	Max Range	Min Range
0	0	0		0	0	0	0	0
2	0	0		0	0	0	0	0
3	0	0		0	0	0	0	0
4	0	0		0	0	0	0	0
5	0	0		0	0	0	0	0
6	0	0		0	0	0	0	0
7	0	3.84615		1.92308	3.84615	0	1.92308	1.92308
8	15.4545	9.94152		12.698	15.4545	9.94152	2.75651	2.75651
10	26.2069	46.0317		36.1193	46.0317	26.2069	9.91242	9.91242
13	77.2358	84		80.6179	84	77.2358	3.38211	3.38211
	zip1-4A(3)-tc45	zip1-4A-tc43	zip1-4A(4)-tc45	avg-tc43+45
	% age 2+3+4	% age 2+3+4	% age 2+3+4	zip1-4A	MAX	MIN	Max Range	Min Range
0	0	0	0	0	0	0	0	0
2	0	0	0	0	0	0	0	0
3	0	0	0	0	0	0	0	0
4	0	0	0	0	0	0	0	0
5	0	0	0	0	0	0	0	0
6	0	0	0	0	0	0	0	0
7	0	0	0	0	0	0	0	0
8	4.31034	11.5702	4.71698	6.86586	11.5702	4.31034	4.70439	2.55551
10	26.2069	39.4958	28.0822	31.2616	39.4958	26.2069	8.23417	5.05473
13	83.6066	82.3529	83.7037	83.2211	83.7037	82.3529	0.482636	0.868126
	zip1-4D-tc45	zip1-4D-tc43		avg-tc43+45
	% age 2+3+4	% age 2+3+4		zip1-4D	MAX	MIN	Max Range	Min Range
0	0	0		0	0	0	0	0
2	0	0		0	0	0	0	0
3	0	0		0	0	0	0	0
4	0	0		0	0	0	0	0
5	13.3858	17.7419		15.5639	17.7419	13.3858	2.17805	2.17805
6	31.3559	64.4068		47.8814	64.4068	31.3559	16.5254	16.5254
7	64.4068	69.4215		66.9141	69.4215	64.4068	2.50735	2.50735
8	63.3803	86.4865		74.9334	86.4865	63.3803	11.5531	11.5531
10	85.2459	91.5888		88.4173	91.5888	85.2459	3.17144	3.17144
13	92.8571	98.1308		95.494	98.1308	92.8571	2.63685	2.63685

## Sheet: 2C 
DSBs
		WT#1-tc43	WT-tc45	WT avg							zip1del-tc45	zip1D#2-tc43	zip1D	zip1D						4D-tc45	4D#3-tc43	4D	4D						4A#3-tc43		4A1-tc45	4A-2-tc45	4A	4A
T.pts		DSBs	DSBs	DSBs	MAX	MIN	Max Range	Min Range			DSBs	DSBs	DSBs	MAX	MIN	Max Range	Min Range			DSBs	DSBs	DSBs	MAX	MIN	Max Range	Min Range			DSBs		DSBs	DSBs	DSBs	MAX	MIN	Max Range	Min Range
0	0	0.00597405	0.00403115	0.0050026	0.00597405	0.00403115	0.00097145	0.00097145		0	0.00320084	0.00538832	0.00429458	0.00538832	0.00320084	0.00109374	0.00109374		0	0.00432696	0.00534746	0.00483721	0.00534746	0.00432696	0.000510251	0.000510251		0	0.00306177	0	0.00456794	0.00515472	0.00426147	0.00515472	0.00306177	0.000893242	0.00119971
2			0.0156361	0.0156361	0.0156361	0.0156361	0	0		2	0.0229196		0.0229196	0.0229196	0.0229196	0	0		2	0.0197324		0.0197324	0.0197324	0.0197324	0	0				2	0.0137744	0.0205809	0.0171777	0.0205809	0.0137744	0.00340326	0.00340326
3	3	0.056636	0.0323284	0.0444822	0.056636	0.0323284	0.0121538	0.0121538		3	0.0392556	0.0399864	0.039621	0.0399864	0.0392556	0.000365428	0.000365428		3	0.0381433	0.064187	0.0511652	0.064187	0.0381433	0.0130218	0.0130218		3	0.0619423	3	0.0336525	0.0424461	0.0460136	0.0619423	0.0336525	0.0159286	0.0123611
4	4	0.0405177	0.0251784	0.032848	0.0405177	0.0251784	0.00766965	0.00766965		4	0.0320828	0.037523	0.0348029	0.037523	0.0320828	0.0027201	0.0027201		4	0.0295629	0.0402593	0.0349111	0.0402593	0.0295629	0.00534817	0.00534817		4	0.0393723	4	0.0267918	0.0367756	0.0343133	0.0393723	0.0267918	0.00505906	0.00752144
5	5	0.027143	0.0155817	0.0213624	0.027143	0.0155817	0.00578069	0.00578069		5	0.0236151	0.0291348	0.0263749	0.0291348	0.0236151	0.00275986	0.00275986		5	0.0176751	0.0282123	0.0229437	0.0282123	0.0176751	0.00526858	0.00526858		5	0.037399	5	0.0219726	0.0269625	0.028778	0.037399	0.0219726	0.00862098	0.00680541
6	6	0.0169611	0.0127061	0.0148336	0.0169611	0.0127061	0.0021275	0.0021275		6	0.0175381	0.0224075	0.0199728	0.0224075	0.0175381	0.0024347	0.0024347		6	0.0142833	0.0160435	0.0151634	0.0160435	0.0142833	0.000880121	0.000880121		6	0.0399656	6	0.0221859	0.0247878	0.0289798	0.0399656	0.0221859	0.0109858	0.00679387
7	7	0.0128835	0.00985485	0.0113692	0.0128835	0.00985485	0.00151433	0.00151433		7	0.012692	0.012708	0.0127	0.012708	0.012692	8.01442e-06	8.01442e-06		7	0.0109158	0.0113301	0.011123	0.0113301	0.0109158	0.000207115	0.000207115		7	0.0310254	7	0.0206609	0.0205927	0.024093	0.0310254	0.0205927	0.00693242	0.00350032
8	8	0.00543283	0.00779379	0.00661331	0.00779379	0.00543283	0.00118048	0.00118048		8	0.00879059	0.0123671	0.0105789	0.0123671	0.00879059	0.00178827	0.00178827		8	0.0119139	0.0092681	0.010591	0.0119139	0.0092681	0.00132291	0.00132291		8	0.0212093	8	0.0145496	0.0153911	0.01705	0.0212093	0.0145496	0.00415932	0.0025004
10	10	0.00921323	0.0048297	0.00702147	0.00921323	0.0048297	0.00219177	0.00219177		10	0.00611575	0.00870345	0.0074096	0.00870345	0.00611575	0.00129385	0.00129385		10	0.00541959	0.00501301	0.0052163	0.00541959	0.00501301	0.00020329	0.00020329		10	0.0100035	10	0.00910544	0.00829972	0.00913623	0.0100035	0.00829972	0.000867305	0.000836515
13	13	0.0159564	0.0080127	0.0119846	0.0159564	0.0080127	0.00397185	0.00397185		13	0.00567941	0.011583	0.00863119	0.011583	0.00567941	0.00295178	0.00295178		13	0.00851817	0.0088341	0.00867614	0.0088341	0.00851817	0.000157963	0.000157963		13	0.00804278	13	0.00768052	0.00697915	0.00756748	0.00804278	0.00697915	0.000475297	0.00058833

## Sheet: 2E 
			TC45	TC43	Diff 4A TC45							TC45	TC43	Diff 4A TC45
	Culture	T.pts	NCO	NCO	NCO	avgNCO	MAX	MIN	Range max	Range min		CO	CO	CO	avg CO	MAX	MIN	Range max	Range min
	WT	0	0.0029353	0.00450943		0.00372237	0.00450943	0.0029353	0.000787066	0.000787066		0.000111128	0.00354847		0.0018298	0.00354847	0.000111128	0.00171867	0.00171867
		3	0.00494933	0.00384833		0.00439883	0.00494933	0.00384833	0.000550502	0.000550502		0.00180725	0.00120355		0.0015054	0.00180725	0.00120355	0.00030185	0.00030185
		4	0.0145305	0.0135263		0.0140284	0.0145305	0.0135263	0.000502123	0.000502123		0.0129144	0.0127778		0.0128461	0.0129144	0.0127778	6.82939e-05	6.82939e-05
		5	0.0218428	0.0226926		0.0222677	0.0226926	0.0218428	0.000424886	0.000424886		0.0282909	0.0282698		0.0282803	0.0282909	0.0282698	1.05769e-05	1.05769e-05
		7	0.02728	0.0282108		0.0277454	0.0282108	0.02728	0.000465391	0.000465391		0.0381284	0.0364292		0.0372788	0.0381284	0.0364292	0.000849592	0.000849592
		10	0.028467	0.0272121		0.0278395	0.028467	0.0272121	0.000627453	0.000627453		0.0419904	0.0392225		0.0406064	0.0419904	0.0392225	0.00138396	0.00138396
		13	0.0297515	0.0263248		0.0280381	0.0297515	0.0263248	0.00171335	0.00171335		0.0425331	0.0355106		0.0390219	0.0425331	0.0355106	0.00351128	0.00351128
	4D	0	0.00230871	0.00151358		0.00191115	0.00230871	0.00151358	0.000397565	0.000397565		0.00191815	-4.99106e-05		0.00093412	0.00191815	-4.99106e-05	0.000984031	0.000984031
		3	0.00477265	0.00364755		0.0042101	0.00477265	0.00364755	0.000562554	0.000562554		0.00216033	0.000171506		0.00116592	0.00216033	0.000171506	0.000994413	0.000994413
		4	0.0138424	0.0121874		0.0130149	0.0138424	0.0121874	0.000827496	0.000827496		0.0095236	0.00827471		0.00889915	0.0095236	0.00827471	0.000624443	0.000624443
		5	0.026228	0.0236523		0.0249402	0.026228	0.0236523	0.00128783	0.00128783		0.0285475	0.0275106		0.0280291	0.0285475	0.0275106	0.000518477	0.000518477
		7	0.0304086	0.0296605		0.0300346	0.0304086	0.0296605	0.000374089	0.000374089		0.0380388	0.0383064		0.0381726	0.0383064	0.0380388	0.000133835	0.000133835
		10	0.0316993	0.02925		0.0304747	0.0316993	0.02925	0.00122465	0.00122465		0.0408303	0.039791		0.0403106	0.0408303	0.039791	0.000519643	0.000519643
		13	0.0320937	0.0299615		0.0310276	0.0320937	0.0299615	0.00106611	0.00106611		0.0401206	0.041071		0.0405958	0.041071	0.0401206	0.000475201	0.000475201
	zip1del	0	0.00497801	0.00127037		0.00312419	0.00497801	0.00127037	0.00185382	0.00185382		0.00389103	0.00210006		0.00299555	0.00389103	0.00210006	0.000895484	0.000895484
		3	0.0087433	0.00754738		0.00814534	0.0087433	0.00754738	0.00059796	0.00059796		0.00465942	0.00368638		0.0041729	0.00465942	0.00368638	0.000486521	0.000486521
		4	0.0202672	0.01832		0.0192936	0.0202672	0.01832	0.00097363	0.00097363		0.00653243	0.00519955		0.00586599	0.00653243	0.00519955	0.000666437	0.000666437
		5	0.0318515	0.0292815		0.0305665	0.0318515	0.0292815	0.00128497	0.00128497		0.00842953	0.00757114		0.00800034	0.00842953	0.00757114	0.000429197	0.000429197
		7	0.0506101	0.0477683		0.0491892	0.0506101	0.0477683	0.00142089	0.00142089		0.0133038	0.0113784		0.0123411	0.0133038	0.0113784	0.000962709	0.000962709
		10	0.0659928	0.0553776		0.0606852	0.0659928	0.0553776	0.00530758	0.00530758		0.0193194	0.0162961		0.0178077	0.0193194	0.0162961	0.00151165	0.00151165
		13	0.067778	0.053729		0.0607535	0.067778	0.053729	0.00702449	0.00702449		0.021536	0.0153321		0.0184341	0.021536	0.0153321	0.00310199	0.00310199
	4A	0	0.00325009	0.00221156	0.00220737	0.00255634	0.00325009	0.00220737	0.00069375	0.000348971		0.000881526	0.000359392	0.000382005	0.000540974	0.000881526	0.000359392	0.000340552	0.000181583
		3	0.00627674	0.00631705		0.0062969	0.00631705	0.00627674	2.01581e-05	2.01581e-05		0.00153841	0.00106576		0.00130208	0.00153841	0.00106576	0.000236324	0.000236324
		4	0.0179032	0.0160201	0.013491	0.0158048	0.0179032	0.013491	0.00209843	0.00231381		0.00259159	0.00181921	0.00200939	0.00214007	0.00259159	0.00181921	0.000451528	0.000320852
		5	0.0325293	0.0279581		0.0302437	0.0325293	0.0279581	0.00228561	0.00228561		0.00558435	0.0034824		0.00453338	0.00558435	0.0034824	0.00105097	0.00105097
		7	0.0626414	0.0521389	0.0604525	0.0584109	0.0626414	0.0521389	0.00423051	0.00627205		0.0112851	0.00861138	0.00893265	0.00960971	0.0112851	0.00861138	0.00167538	0.000998328
		10	0.0942631	0.0725516	0.0868615	0.0845587	0.0942631	0.0725516	0.00970438	0.0120072		0.023687	0.0174509	0.0199009	0.0203463	0.023687	0.0174509	0.00334075	0.0028954
		13	0.0987795	0.0730514		0.0859154	0.0987795	0.0730514	0.0128641	0.0128641		0.0264568	0.0185992		0.022528	0.0264568	0.0185992	0.00392881	0.00392881

## Sheet: 2G
tc45								tc43	tc45								tc43	tc45
SEI	avg-SEI	MAX	MIN	Range-Mx	Range-Min			IS-dHJ	IS-dHJ	avg-IS	MAX	MIN	Range-Mx	Range-Min			IH-dHJ	IH-dHJ	avg-IH	MAX	MIN	Range-Mx	Range-Min
0.000938152	0.000446507	0.000938152	-4.5138e-05	0.000491645	0.000491645			-0.000528098	9.85308e-05	-0.000214784	9.85308e-05	-0.000528098	-0.000626629	0.000313314			-4.90248e-05	0.000214635	8.28052e-05	0.000214635	-4.90248e-05	0.00013183	0.00013183
0.00520524	0.00487926	0.00520524	0.00455329	0.000325976	0.000325976			0.00240282	0.00107826	0.00174054	0.00240282	0.00107826	0.00066228	0.00066228			0.00474546	0.00480738	0.00477642	0.00480738	0.00474546	3.0962e-05	3.0962e-05
0.00948269	0.00873248	0.00948269	0.00798227	0.000750212	0.000750212			0.00315357	0.0023661	0.00275984	0.00315357	0.0023661	0.000393737	0.000393737			0.0086936	0.0113684	0.010031	0.0113684	0.0086936	0.00133739	0.00133739
0.00499635	0.00559226	0.00618816	0.00499635	0.000595907	0.000595907			0.00303125	0.00114062	0.00208593	0.00303125	0.00114062	0.000945315	0.000945315			0.00779317	0.00519676	0.00649497	0.00779317	0.00519676	0.00129821	0.00129821
0.00341696	0.0040084	0.00459985	0.00341696	0.000591446	0.000591446			0.00148206	0.000792327	0.00113719	0.00148206	0.000792327	0.000344867	0.000344867			0.00432552	0.00346345	0.00389449	0.00432552	0.00346345	0.000431036	0.000431036
0.00244835	0.00294034	0.00343234	0.00244835	0.000491997	0.000491997			0.00122026	0.000566915	0.000893589	0.00122026	0.000566915	0.000326674	0.000326674			0.00372991	0.00234908	0.0030395	0.00372991	0.00234908	0.000690413	0.000690413
0.00254718	0.00268645	0.00282572	0.00254718	0.000139273	0.000139273			0.00048065	0.00050149	0.00049107	0.00050149	0.00048065	1.04198e-05	1.04198e-05			0.00248007	0.00229812	0.00238909	0.00248007	0.00229812	9.09769e-05	9.09769e-05
0.0011248	0.00114305	0.0011613	0.0011248	1.825e-05	1.825e-05			0.000620297	0.000240217	0.000430257	0.000620297	0.000240217	0.00019004	0.00019004			0.000642889	0.00101435	0.00082862	0.00101435	0.000642889	0.00018573	0.00018573
0.000279508	0.000239683	0.000279508	0.000199858	3.98253e-05	3.98253e-05			-0.000621982	4.29567e-05	-0.000289513	4.29567e-05	-0.000621982	0.00033247	0.00033247			1.77611e-05	5.0406e-05	3.40835e-05	5.0406e-05	1.77611e-05	1.63224e-05	1.63224e-05
0.00151211	0.00251645	0.00352078	0.00151211	0.00100434	0.00100434			0.00173261	0.000329512	0.00103106	0.00173261	0.000329512	0.000701551	0.000701551			0.00353953	0.00128248	0.002411	0.00353953	0.00128248	0.00112852	0.00112852
0.00396237	0.00631294	0.00866352	0.00396237	0.00235057	0.00235057			0.00317309	0.00101847	0.00209578	0.00317309	0.00101847	0.00107731	0.00107731			0.00962283	0.00437016	0.0069965	0.00962283	0.00437016	0.00262634	0.00262634
0.0048781	0.00729727	0.00971644	0.0048781	0.00241917	0.00241917			0.00340564	0.00101949	0.00221256	0.00340564	0.00101949	0.00119307	0.00119307			0.010929	0.00594068	0.00843483	0.010929	0.00594068	0.00249415	0.00249415
0.00557154	0.0106456	0.0157196	0.00557154	0.00507404	0.00507404			0.00570939	0.000832299	0.00327084	0.00570939	0.000832299	0.00243855	0.00243855			0.0203888	0.00555919	0.012974	0.0203888	0.00555919	0.00741479	0.00741479
0.00669162	0.00810617	0.00952072	0.00669162	0.00141455	0.00141455			0.0033494	0.00129546	0.00232243	0.0033494	0.00129546	0.00102697	0.00102697			0.0125714	0.00817314	0.0103723	0.0125714	0.00817314	0.00219911	0.00219911
0.00483229	0.00545105	0.0060698	0.00483229	0.000618757	0.000618757			0.00242432	0.000916993	0.00167066	0.00242432	0.000916993	0.000753665	0.000753665			0.00790362	0.00517614	0.00653988	0.00790362	0.00517614	0.00136374	0.00136374
0.00211588	0.00233357	0.00255125	0.00211588	0.000217686	0.000217686			0.00101389	0.000388489	0.000701191	0.00101389	0.000388489	0.000312702	0.000312702			0.00287546	0.00244146	0.00265846	0.00287546	0.00244146	0.000217003	0.000217003
0.000627411	0.000393604	0.000627411	0.000159797	0.000233807	0.000233807			-8.18062e-05	0.000183364	5.07788e-05	0.000183364	-8.18062e-05	0.000132585	0.000132585			6.19945e-05	0.000242503	0.000152249	0.000242503	6.19945e-05	9.02542e-05	9.02542e-05
0.00139239	0.00149074	0.00158909	0.00139239	9.83512e-05	9.83512e-05			0.00135379	0.000467143	0.000910464	0.00135379	0.000467143	0.000443321	0.000443321			0.00174867	0.00122814	0.0014884	0.00174867	0.00122814	0.000260265	0.000260265
0.00313657	0.00381494	0.00449331	0.00313657	0.000678372	0.000678372			0.00234515	0.000945768	0.00164546	0.00234515	0.000945768	0.000699692	0.000699692			0.00394715	0.00388438	0.00391577	0.00394715	0.00388438	3.1381e-05	3.1381e-05
0.00408572	0.00601287	0.00794002	0.00408572	0.00192715	0.00192715			0.0044391	0.00090911	0.0026741	0.0044391	0.00090911	0.00176499	0.00176499			0.00769323	0.00469101	0.00619212	0.00769323	0.00469101	0.00150111	0.00150111
0.00417173	0.00672905	0.00928636	0.00417173	0.00255731	0.00255731			0.00420421	0.000987599	0.0025959	0.00420421	0.000987599	0.0016083	0.0016083			0.00938075	0.00514231	0.00726153	0.00938075	0.00514231	0.00211922	0.00211922
0.00408592	0.00473846	0.00539099	0.00408592	0.000652538	0.000652538			0.00287191	0.00118342	0.00202767	0.00287191	0.00118342	0.000844242	0.000844242			0.00632924	0.00478848	0.00555886	0.00632924	0.00478848	0.000770379	0.000770379
0.00262435	0.00328251	0.00394067	0.00262435	0.000658159	0.000658159			0.00208396	0.000752802	0.00141838	0.00208396	0.000752802	0.000665579	0.000665579			0.0039769	0.00294942	0.00346316	0.0039769	0.00294942	0.000513741	0.000513741
0.00150645	0.00158531	0.00166417	0.00150645	7.88604e-05	7.88604e-05			0.00104958	0.00028719	0.000668385	0.00104958	0.00028719	0.000381194	0.000381194			0.00196048	0.00138035	0.00167042	0.00196048	0.00138035	0.000290063	0.000290063
0.000551989	0.000307046	0.000551989	6.21029e-05	0.000244943	0.000244943			-0.000198469	0.000143216	-2.76262e-05	0.000143216	-0.000198469	0.000170842	0.000170842			0.000129948	0.000267337	0.000198642	0.000267337	0.000129948	6.86945e-05	6.86945e-05
0.00320528	0.00423536	0.00526543	0.00320528	0.00103007	0.00103007			0.00265226	0.000573185	0.00161272	0.00265226	0.000573185	0.00103954	0.00103954			0.00557522	0.0028656	0.00422041	0.00557522	0.0028656	0.00135481	0.00135481
0.00700689	0.00887297	0.010739	0.00700689	0.00186608	0.00186608			0.00461985	0.00141113	0.00301549	0.00461985	0.00141113	0.00160436	0.00160436			0.0139893	0.00837247	0.0111809	0.0139893	0.00837247	0.00280842	0.00280842
0.00329422	0.00436942	0.00544462	0.00329422	0.0010752	0.0010752			0.00256744	0.00066131	0.00161437	0.00256744	0.00066131	0.000953064	0.000953064			0.00664144	0.00305533	0.00484838	0.00664144	0.00305533	0.00179306	0.00179306
0.00258807	0.00354695	0.00450583	0.00258807	0.00095888	0.00095888			0.00193046	0.000492368	0.00121142	0.00193046	0.000492368	0.000719048	0.000719048			0.00571624	0.0026472	0.00418172	0.00571624	0.0026472	0.00153452	0.00153452
0.00176809	0.00258538	0.00340266	0.00176809	0.000817285	0.000817285			0.00124235	0.000336104	0.000789226	0.00124235	0.000336104	0.000453121	0.000453121			0.00322599	0.00175069	0.00248834	0.00322599	0.00175069	0.000737649	0.000737649
0.00189563	0.00248179	0.00306795	0.00189563	0.000586159	0.000586159			0.000884719	0.000319259	0.000601989	0.000884719	0.000319259	0.00028273	0.00028273			0.0031253	0.00175019	0.00243774	0.0031253	0.00175019	0.000687554	0.000687554
0.000703211	0.000607555	0.000703211	0.000511898	9.56568e-05	9.56568e-05			0.000333224	0.000154376	0.0002438	0.000333224	0.000154376	8.94239e-05	8.94239e-05			0.000927205	0.00085616	0.000891682	0.000927205	0.00085616	3.55225e-05	3.55225e-05

## Sheet: 3B
% of WT max	ZIP1
	experiment 1	experiment 2	experiment 3	experiment 4
hrs SPM					ave	SD
0	0	0	0	0	0	0
2	15.1633	1.52376	15.7933	45.3661	19.4616	16.0058
3	77.9049	20.9794	50.9202	47.2413	49.2615	20.169
4	100	45.9611	99.9998	74.3684	80.0823	22.3066
5	99.6452	72.6587	66.2257	100	84.6324	15.3601
6	80.4023	99.9998	38.815	51.0833	67.5751	24.0574
8	34.147	47.8319	2.40686	26.8895	27.8188	16.4864
	zip1Δ
	experiment 1	experiment 2	experiment 3	experiment 4
hrs SPM
0	0	0	0	0	0	0
2	3.9224	4.91646	3.9642	6.09108	4.72354	0.883997
3	38.7272	25.5	23.2239	22.8684	27.5799	6.51462
4	79.5421	52.3016	101.796	35.2326	67.218	25.461
5	105.629	53.17	184.562	110.338	113.425	46.8014
6	103.152	96.6913	217.708	112.884	132.609	49.4688
8	61.4014	98.361	100.459	169.759	107.495	39.161
	zip1-4A
	experiment 1	experiment 2	experiment 3	experiment 4
hrs SPM
0	0	0	0	0	0	0
2	4.14629	2.98595	6.43476	33.485	11.763	12.6024
3	60.2346	46.318	45.9061	43.5246	48.9958	6.57573
4	77.1264	97.2929	106.391	165.716	111.632	32.9728
5	91.1206	157.402	194.982	216.694	165.05	47.6631
6	117.011	195.235	185.843	216.192	178.57	37.2006
8	143.557	261.035	278.39	230.014	228.249	51.8772
	zip1-4D
	experiment 1	experiment 2	experiment 3	experiment 4
hrs SPM
0	1.73326	4.76901	0	0	1.62557	1.94793
2	0	0	1.54909	14.3182	3.96682	6.00974
3	37.6861	11.6726	30.0012	9.57448	22.2336	11.9468
4	111.743	52.5485	230.557	26.9788	105.457	78.4977
5	93.4762	54.3133	251.651	63.9941	115.859	79.7158
6	86.4095	87.6091	150.91	95.225	105.039	26.699
8	59.5617	41.8022	69.4981	76.3207	61.7957	12.9907

## Sheet: 4A
Sporulation
NH2241::
p382	ZIP1	tetrads	Dyads	Immat	Nonspo	total	%spo	average	SD
		171	20	4	5	200	97.5
		164	21	7	8	200	96
		157	28	5	10	200	95
		156	28	5	11	200	94.5
		162	28	6	4	200	98	96.2	1.5
p382-4D	ZIP1-4D	155	19	8	18	200	91
		156	16	7	21	200	89.5
		165	12	11	12	200	94
		161	23	6	10	200	95
		154	19	10	17	200	91.5	92.2	2.2
p382-4A	zip1-4A	122	30	9	39	200	80.5
		114	24	10	52	200	74
		132	45	5	18	200	91
		123	31	8	38	200	81
		103	35	10	52	200	74	80.1	7
pRS304	zip1∆	129	34	10	27	200	86.5
		109	33	13	45	200	77.5
		127	26	8	39	200	80.5
		116	35	8	41	200	79.5
		105	40	7	48	200	76	80	4

## Sheet: 4B and E
Strain		#viable spores
											Summary: Distribution of viable spores in tetrads
NH454 WT	Patch #	4	3	2	1	0	total	average			%tetrads
1	1	2	2	1	0	0	5					4	3	2	1	0
2	1	17	4	5	0	0	26				ZIP1	78.4	16.6	4.8	0	0.2
3	1	19	7	1	0	0	27				zip1-4D	77.6	17.3	4.8	0.2	0.1
4	1	20	4	1	0	0	25				zip1-4A	58.2	11.6	15.1	3.8	11.3
Total		58	17	8	0	0	83	90.1			zip1∆	28.6	7.2	20.2	5.6	41.6
5	2	22	4	0	0	0	26
6	2	21	4	1	0	0	26				spore viability
7	2	18	8	0	0	0	26
Total		61	16	1	0	0	78	94.2				% sv	SD	n	# tetrads
8	3	22	4	0	0	0	26				ZIP1	92.9	2	5	499
9	3	18	7	1	0	0	26				ZIP1-4D	92.8	1.7	10	1332
10	3	19	4	3	0	0	26				zip1-4A	76.1	3.7	9	1857
11	3	21	3	1	0	1	26				zip1∆	44.2	1.7	10	4012
12	3	18	6	2	0	0	26
Total		98	24	7	0	1	130	91.9
Total 13	4	21	3	2	0	0	26	93.3
14	5	22	2	2	0	0	26					Patch #	% spore viability	Ave	SD
15	5	16	7	3	0	0	26				ZIP1	1	90.1
16	5	23	2	1	0	0	26					2	94.2
17	5	23	3	0	0	0	26					3	91.9
18	5	23	3	0	0	0	26					4	93.3
19	5	24	2	0	0	0	26					5	95.2
20	5	22	4	0	0	0	26							92.94	1.99825
Total		153	23	6	0	0	182	95.2	SD		zip1-4D	1	93.6
Total from all patches		391	83	24	0	1	499	92.9	2			2	94.8
% total tetrads		78.3567	16.6333	4.80962	0	0.200401						3	94.8
												4	92.3
												5	91.7
												6	92.6
NH2241::pNH382-4D	Patch #	4	3	2	1	0	total	average				7	92.9
4D-1	1	18	6	2	0	0	26					8	91.3
4D-2	1	18	6	2	0	0	26					9	89.7
4D-3	1	19	5	2	0	0	26					10	94.6
4D-29	1	24	0	0	0	0	24							92.83	1.67468
4D-31	1	16	8	2	0	0	26				zip1-4A	1	76.5
4D-43	1	21	5	0	0	0	26					2	73.4
4D-45	1	22	3	1	0	0	26					3	76.5
4D-46	1	19	7	0	0	0	26					4	80.3
4D-47	1	23	1	2	0	0	26					5	74
4D-48	1	23	3	0	0	0	26					6	78.5
total		203	44	11	0	0	258	93.6047				7	73.2
4D-4	2	22	3	1	0	0	26					8	82.1
4D-5	2	22	1	3	0	0	26					9	70.4
4D-6	2	21	1	1	0	0	23							76.1	3.747
4D-30	2	20	4	2	0	0	26				zip1∆	1	42.3
4D-32	2	17	9	0	0	0	26					2	46.6
4D-44	2	23	3	0	0	0	26					3	44.3
4D-51	2	20	4	1	0	0	25					4	46.6
4D-52	2	20	0	0	0	0	20					5	42.3
total		165	25	8	0	0	198	94.8232				6	43.3
4D-7	3	19	6	1	0	0	26					7	45.4
4D-8	3	26	0	0	0	0	26					8	44.9
4D-9	3	21	2	0	0	0	23					9	42.3
4D-33	3	22	3	0	1	0	26					10	44.3
4D-34	3	19	4	3	0	0	26							44.23	1.67003
4D-41	3	22	2	2	0	0	26
total		129	17	6	1	0	153	94.7712
4D-10	4	21	5	0	0	0	26				chi-square analysis
4D-11	4	17	6	3	0	0	26							p value	pvalue
4D-35	4	21	3	2	0	0	26					viable spores	inviable spores	vs WT	vs zip1 ∆
total		59	14	5	0	0	78	92.3077			ZIP1	1861	135
4D-12	5	16	7	3	0	0	26				zip1∆	7462	8946	<0.0001
4D-13	5	20	6	0	0	0	26				4D	4959	365	0.92	<0.0001
4D-25	5	20	5	1	0	0	26				4A	5598	1830	<0.0001	<0.0001
4D-26	5	19	4	2	1	0	26
4D-36	5	19	5	2	0	0	26
4D-42	5	22	2	2	0	0	26
total		116	29	10	1	0	156	91.6667
4D-14	6	18	7	1	0	0	26
4D-15	6	22	4	0	0	0	26
4D-27	6	17	4	4	0	0	25
4D-28	6	20	3	2	0	0	25
4D-49	6	22	2	2	0	0	26
total		99	20	9	0	0	128	92.5781
4D-16	7	17	8	1	0	0	26
4D-17	7	22	3	1	0	0	26
4D-18	7	18	6	2	0	0	26
4D-37	7	20	4	2	0	0	26
4D-50	7	22	4	0	0	0	26
		99	25	6	0	0	130	92.8846
4D-19	8	12	11	3	0	0	26
4D-20	8	22	2	2	0	0	26
4D-38	8	23	2	1	0	0	26
		57	15	6	0	0	78	91.3462
4D-21	9	14	11	1	0	0	26
4D-22	9	14	11	1	0	0	26
4D-39	9	20	6	0	0	0	26
		48	28	2	0	0	78	89.7436
4D-23	10	21	5	0	0	0	26
4D-24	10	18	8	0	0	0	26
4D-40	10	20	1	1	0	0	22
		59	14	1	0	0	74	94.5946	SD
Total from all patches		1034	231	64	2	0	1331	92.8	1.7
% total tetrads		77.686	17.3554	4.80841	0.150263	0
Strain
NH2241::pNH382-4A	Patch #	4	3	2	1	0	total	average
4A-1	1	15	6	2	2	0	25
4A-2	1	18	2	3	1	2	26
4A-12	1	13	5	2	1	5	26
4A-13	1	17	2	3	2	2	26
4A-14	1	11	3	6	1	5	26
4A-24	1	22	1	2	0	0	25
4A-25	1	19	2	1	1	3	26
4A-26	1	12	6	4	1	3	26
4A-27	1	13	0	5	1	7	26
4A-67	1	14	2	7	1	2	26
4A-68	1	17	1	5	1	2	26
4A-69	1	16	1	6	0	3	26
4A-70	1	15	6	1	2	1	25
4A-71	1	15	2	3	3	2	25
4A-72	1	12	4	8	0	2	26
4A-73	1	16	2	6	1	1	26
total		245	45	64	18	40	412	76.517
4A-3	2	13	0	3	3	6	25
4A-4	2	14	1	5	0	4	24
4A-5	2	15	3	3	1	3	25
4A-19	2	16	2	6	0	2	26
4A-20	2	13	2	5	1	4	25
4A-21	2	17	1	3	0	5	26
4A-22	2	13	2	1	2	8	26
4A-23	2	15	5	5	0	1	26
4A-28	2	17	2	5	0	2	26
4A-29	2	15	4	3	0	2	24
4A-74	2	12	5	7	1	2	26
4A-75	2	13	4	4	2	3	26
Total		173	31	50	10	42	305	73.3607
4A-6	4	18	2	1	1	3	25
4A-7	4	16	3	2	1	4	26
4A-8	4	19	2	2	1	2	26
4A-59	4	12	4	5	1	4	26
4A-60	4	15	3	5	1	1	25
4A-61	4	14	3	5	2	2	26
4A-62	4	13	5	4	2	2	26
Total		107	22	24	9	18	180	76.5278
4A-9	5	13	4	5	0	4	26
4A-10	5	15	5	3	2	1	26
4A-11	5	18	2	3	1	2	26
4A-56	5	19	3	3	1	0	26
4A-57	5	16	3	3	0	4	26
4A-58	5	17	4	3	2	0	26
Total		98	21	20	6	11	156	80.2885
4A-15	6	17	3	3	0	3	26
4A-30	6	11	6	3	1	5	26
4A-31	6	16	2	5	2	1	26
4A-41	6	15	7	2	0	2	26
4A-42	6	15	3	3	1	3	25
4A-43	6	11	5	4	1	5	26
4A-44	6	15	3	2	1	5	26
4A-45	6	15	1	6	1	3	26
Total		115	30	28	7	27	207	74.0338
4A-16	7	11	2	7	0	5	25
4A-17	7	18	3	3	1	1	26
4A-18	7	16	4	5	0	2	27
4A-46	7	15	3	4	0	3	25
4A-47	7	22	0	0	2	1	26
Total		82	12	19	3	12	129	78.4884
4A-32	8	16	5	2	0	2	26
4A-33	8	15	4	6	1	1	27
4A-34	8	16	0	3	2	5	26
4A-48	8	11	4	6	0	5	26
4A-49	8	11	4	4	2	4	25
4A-50	8	18	2	2	1	3	26
Total		87	19	23	6	20	156	73.2372
4A-51	9	16	3	5	1	1	26
4A-52	9	19	1	4	1	1	26
4A-53	9	18	2	3	0	3	26
Total		53	6	12	2	5	78	82.0513
4A-38	10	11	4	8	0	3	26
4A-39	10	12	5	4	0	5	26
4A-40	10	14	6	2	1	3	26
4A-54	10	16	3	3	2	2	26
4A-55	10	11	1	7	2	5	26
4A-63	10	13	5	3	2	3	26
4A64	10	16	3	3	1	3	26
4A-65	10	11	3	6	1	5	26
4A-66	10	16	0	4	0	5	26
Total		120	30	40	9	34	234	70.406	SD
Total from all patches		1080	216	280	70	209	1857	76.1	3.7
% Total tetrads		58.1583	11.6317	15.0781	3.76952	11.2547
NH2241::pRS304	Patch #	4	3	2	1	0	total	average
zip1∆-1	1	6	1	5	0	14	26
∆-2	1	6	2	10	1	7	26
total		12	3	15	1	21	52	42.3077
∆-4	2	10	2	2	1	11	26
∆-11	2	7	4	4	2	9	26
∆-12	2	10	2	4	2	8	26
∆-17	2	9	1	4	2	10	26
∆-22	2	9	1	7	1	8	26
∆-23	2	7	3	5	1	10	26
∆-24	2	7	4	4	1	10	26
∆-47	2	6	3	7	1	9	26
∆-48	2	11	2	6	0	7	26
∆-65	2	11	1	7	0	7	26
∆-66	2	8	0	6	0	12	26
∆-67	2	8	2	4	2	10	26
∆-68	2	4	3	6	1	12	26
∆-69	2	8	3	7	1	7	26
∆-119	2	5	4	6	1	10	16
∆-120	2	3	1	7	0	15	26
∆-121	2	5	3	5	3	10	26
∆-122	2	4	4	6	2	10	26
∆-123	2	5	1	6	3	110	26
∆-124	2	5	2	11	0	7	25
∆-131	2	5	2	9	0	10	26
∆-132	2	7	2	4	2	11	26
total		154	50	127	26	313	561	46.6132
∆-3	3	9	0	4	3	8	24
∆-19	3	9	1	5	3	8	26
∆-20	3	4	3	9	1	9	26
∆-21	3	10	1	4	4	7	26
∆-52	3	2	3	5	1	15	26
∆-53	3	1	1	4	1	19	26
∆-54	3	12	2	6	0	6	26
∆-55	3	6	2	5	3	10	26
∆-56	3	8	2	6	1	9	26
∆-57	3	8	3	6	1	8	26
∆-97	3	5	1	6	1	13	26
∆-98	3	11	2	3	2	8	26
∆-99	3	8	1	5	0	12	26
∆-100	3	8	2	3	3	10	26
∆-113	3	6	2	8	1	9	26
∆-114	3	5	2	9	1	9	26
Total		112	28	88	26	160	414	44.3237
∆-6	4	9	1	5	2	9	26
∆-13	4	6	1	10	1	8	26
∆-34	4	7	2	3	2	11	25
∆-35	4	8	2	3	2	11	26
∆-61	4	8	1	8	0	9	26
∆-62	4	4	1	5	3	13	26
∆-80	4	8	3	4	2	9	26
∆-81	4	8	0	4	1	4	17
∆-85	4	8	3	7	2	6	26
∆-86	4	6	2	7	0	10	26
∆-87	4	5	0	7	1	13	26
∆-88	4	5	3	7	0	11	26
∆-89	4	7	1	4	4	9	26
∆-90	4	8	3	4	0	11	26
∆-125	4	7	6	1	2	10	26
∆-126	4	12	0	4	1	9	26
∆-127	4	7	4	8	0	7	26
∆-128	4	8	2	8	1	7	26
∆-129	4	7	3	6	2	8	26
∆-130	4	7	1	6	6	6	26
Total		145	39	111	32	181	510	46.6176
∆-7	5	11	1	4	2	8	26
∆-9	5	10	1	3	0	12	26
∆-10	5	7	0	5	1	12	25
∆-28	5	8	1	9	0	8	26
∆-29	5	10	3	7	0	6	26
∆-30	5	3	4	4	3	12	26
∆-31	5	11	2	4	2	7	26
∆-32	5	7	3	4	0	12	26
∆-33	5	12	1	6	0	7	26
∆-117	5	8	1	7	2	8	26
∆-118	5	6	1	4	0	15	26
Total		93	18	57	10	107	285	42.3077
∆-14	6	7	1	4	0	14	26
∆-15	6	7	1	7	2	9	26
∆-45	6	7	0	7	1	12	25
∆-46	6	8	0	5	1	12	26
∆-58	6	7	3	3	1	12	26
∆-59	6	10	1	5	3	7	26
∆-60	6	7	1	5	3	10	26
∆-104	6	8	0	1	1	16	26
∆-105	6	5	1	5	1	14	26
∆-106	6	7	0	8	2	9	26
∆-107	6	11	2	4	2	7	26
∆-108	6	9	2	4	2	9	26
∆-109	6	5	1	5	2	13	26
∆-110	6	7	1	7	2	9	26
∆-111	6	8	2	8	1	7	26
∆-112	6	7	0	3	4	12	26
Total		120	16	81	28	172	415	43.253
∆-16	7	8	2	4	2	9	25
∆-25	7	12	2	3	1	8	26
∆-26	7	13	3	1	0	9	26
∆-27	7	6	1	4	1	14	26
∆-63	7	7	2	5	2	10	26
∆-64	7	10	0	6	0	10	26
∆-76	7	3	0	7	1	15	26
∆-77	7	7	2	12	2	12	26
∆-78	7	9	3	3	2	9	26
∆-79	7	4	1	8	2	10	25
∆-82	7	6	0	3	4	13	26
∆-83	7	4	1	6	1	14	26
∆-84	7	10	0	4	0	12	26
∆-139	7	11	4	4	4	3	26
∆-140	7	7	1	7	0	11	26
∆-141	7	4	2	0	0	20	26
∆-142	7	8	0	8	0	10	26
∆-143	7	12	2	4	2	6	26
∆-154	7	8	3	5	2	8	26
∆-155	7	8	3	4	1	10	26
∆-156	7	4	3	7	2	10	26
Total		161	35	105	29	223	544	45.4044
∆-18	8	10	3	2	1	10	26
∆-49	8	8	2	5	1	10	26
∆-50	8	9	1	7	1	7	25
∆-51	8	4	2	6	3	11	26
∆-70	8	5	3	6	2	10	26
∆-71	8	7	1	3	1	14	26
∆-72	8	5	2	8	2	9	26
∆-73	8	9	1	5	1	10	26
∆-74	8	11	1	4	2	8	26
∆-75	8	9	2	4	0	11	26
∆-133	8	5	3	4	1	13	26
∆-134	8	10	3	1	1	11	26
∆-135	8	8	2	8	0	8	26
∆-136	8	9	1	5	2	9	26
∆-137	8	6	5	5	2	8	26
∆-138	8	6	4	6	0	10	26
∆-144	8	5	0	8	0	13	26
∆-145	8	6	4	7	2	7	26
∆-146	8	8	2	4	0	12	26
∆-147	8	4	0	5	3	12	14
∆-148	8	6	2	5	1	12	26
∆-149	8	7	0	3	1	15	26
∆-150	8	8	1	8	1	8	26
∆-151	8	5	2	7	2	10	26
∆-152	8	4	4	6	2	10	26
∆-153	8	8	1	5	2	10	26
Total		182	52	137	34	268	663	44.9472
∆-5	9	8	2	2	2	12	26
∆-36	9	9	4	5	0	8	26
∆-37	9	11	2	3	1	8	25
∆-41	9	4	4	5	3	9	25
∆-42	9	10	4	0	1	10	25
∆-115	9	7	1	8	2	8	26
∆-116	9	6	1	5	2	12	26
Total		55	18	28	11	67	179	42.3077
∆-8	10	3	3	5	1	14	26
∆-38	10	7	2	4	3	8	26
∆-39	10	8	4	4	1	9	26
∆-40	10	6	2	4	3	11	26
∆-43	10	9	4	3	1	9	26
∆-44	10	10	0	7	3	6	26
∆-91	10	10	0	4	0	12	26
∆-92	10	6	0	6	3	11	26
∆-93	10	6	1	5	2	14	26
∆-94	10	6	1	1	3	15	26
∆-95	10	7	2	5	2	10	26
∆-96	10	11	0	3	2	10	26
∆-101	10	13	2	4	0	7	26
∆-102	10	4	5	3	2	12	26
∆-103	10	6	4	4	2	9	25
Total		112	30	62	28	157	389	44.3445	SD
Total from all patches		1146	289	811	225	1669	4012	44.2	1.7
% Total Tetrads		28.5643	7.20339	20.2144	5.60818	41.6002

## Sheet: 4C
						p value compared toa
Chromosome III	# tetrads	PD	NPD	TT	cM	ZIP1	zip1∆	ZIP1 data pooled from NHY942 dissections
HIS4-LEU2								published by de los Santos et al (2003),
ZIP1	1847	1391	6	450	13.2	n/a	<0.0001	Martini et al (2006) and Zanders and Alani (2009)
ZIP1-4D	989	726	5	258	14.6	0.45	<0.0001
zip1∆	1090	1042	2	46	2.7	<0.0001	n/a
zip1-4A	1043	953	0	90	4.3	<0.0001	<0.0001
LEU2-CEN3
ZIP1	1880	1595	1	284	7.7	n/a	<0.0001
ZIP1-4D	1012	856	6	150	9.2	0.02	<0.0001
zip1∆	1118	1056	3	59	3.4	<0.0001	n/a
zip1-4A	1090	1025	2	63	3.4	<0.0001	0.8
CEN3-MAT
ZIP1	1889	1291	12	586	17.4	n/a	<0.0001
ZIP1-4D	1018	617	8	393	21.7	<0.0001	<0.0001
zip1∆	1124	965	8	151	8.91	<0.0001	n/a
zip1-4A	1108	817	7	284	14.7	<0.0001	<0.0001
Chromosome VII
TRP5-CYH2
ZIP1	1892	710	44	1138	37.1	n/m	<0.0001
ZIP1-4D	1004	302	41	661	45.2	<0.0001	<0.0001
zip1∆	1086	476	50	560	39.6	<0.0001	n/a
zip1-4A	1068	243	122	703	67.2	<0.0001	<0.0001
CYH2-MET13
ZIP1	1851	1483	0	368	9.9	n/a	<0.0001
ZIP1-4D	977	742	5	230	13.3	0.0003	<0.0001
zip1∆	976	834	2	140	7.8	0.0001	n/a
zip1-4A	971	632	5	334	18.7	<0.0001	<0.0001
MET13-LYS5
ZIP1	1831	1165	7	658	19.3	n/a	<0.0001
ZIP1-4D	964	599	11	354	21.8	0.06	0.82
zip1∆	950	601	9	340	20.7	0.2	n/a
zip1-4A	940	397	23	520	35	<0.0001	<0.0001
Chromosome VIII
CEN8-THR1
ZIP1	1805	1085	6	714	20.8	n/a	0.0007
ZIP1-4D	981	640	7	334	19.2	0.0076	<0.0001
zip1∆	968	723	7	238	14.5	<0.0001	n/a
zip1-4A	928	566	16	346	23.8	0.0007	<0.0001
p values calculated using a G-test

## Sheet: 4D
% gene conversion (non 2:2)
	MAT	ADE2	LEU2	HIS4	TRP5	CYH2	MET13	LYS5	URA3	THR1
ZIP1 (NHY942)	0.2	0.2	0.3	2.1	0.7	0.3	2.4	1.6	0.2	5.1
ZIP1-4D (NH2242::p382-4D)	0.3	0.1	1	2.7	1	0.6	3.9	1.9	0.2	4
zip1-4A (NH2242::p382-4A)	1.1535	0.355872	2.40214	4.45633	3.10559	1.69492	12.0889	4.82143	0.800712	16.6222
zip1∆ (NH2242::pRS304)	1.13835	0.0876424	1.82927	2.2827	2.54609	1.48992	12.9	4.12281	0.530035	13.4

[truncated: 12 more sheets: 4F, 5D , 6E , 7G, 8A, 8B, 8D, S2C , S3B, S4B, S5A , S5B ]
